# Supplementary material for: Alternate fluency in Parkinson’s disease: A machine learning analysis
Source: PLoS One. 2022 Mar 23;17(3):e0265803. doi: 10.1371/journal.pone.0265803 (PMC8942276; doi:10.1371/journal.pone.0265803)
Supplement: S1 Data — (XLSX) [file pone.0265803.s001.xlsx]

## Sheet: Foglio1
N	SEX	AGE	EDUCATION	MMSEMOCA	PHONEMIC FLUENCY	SEMANTIC FLUENCY	SHIFTING INDEX	ALTERNATE FLUENCY	LowHighAlternateFluence
127	M	68	10	11	6	13	0	0	L
89	M	86	8	14	3	11	0.28	2	L
120	M	76	17	20	17	29.91	0.09	2	L
19	F	82	10	27	24	30	0.14	4	L
26	F	77	13	18	17	19	0.33	6	L
31	M	63	13	28	22	23	0.26	6	L
80	M	71	8	19	27	30	0.21	6	L
81	F	64	18	22	22	30	0.23	6	L
48	M	60	8	30	35	38	0.19	7	L
90	M	75	8	24	15	19	0.41	7	L
11	F	81	13	26	39	32	0.22	8	L
78	M	79	17	26	14	20	0.47	8	L
44	M	69	11	22	20	29	0.4	10	L
54	M	66	8	18	17	25	0.47	10	L
74	M	77	13	30	29	36	0.3	10	L
6	M	41	8	22	39	31	0.34	12	L
50	M	47	8	21	6	19	0.96	12	L
53	F	77	8	26	26	34	0.4	12	L
73	F	74	8	27	43	33	0.31	12	L
106	M	56	8	21	19	26	0.53	12	L
122	M	71	11	8	24	22	0.52	12	L
24	M	58	13	26	38	43	0.34	14	L
41	F	61	17	22	37	29	0.42	14	L
61	M	68	5	24	18	31	0.41	14	L
79	M	70	17	19	23	40	0.44	14	L
98	F	72	13	20	23	35	0.48	14	L
117	F	65	8	24	28	35	0.44	14	L
131	F	65	8	24	28	35	0.44	14	L
9	M	79	13	28	21	43	0.5	16	L
32	M	81	13	26	34	41	0.43	16	L
47	M	55	8	25	28	43	0.45	16	L
71	M	75	17	28	19	20	0.82	16	L
93	M	72	8	20	13	27	0.8	16	L
119	M	71	13	25	16	34	0.53	16	L
1	F	68	13	27	20	48	0.52	18	L
3	M	69	10	20	21	27	0.75	18	L
14	M	51	11	30	20	41	0.59	18	L
46	F	80	8	29	26	28	0.63	18	L
49	F	73	13	29	38	49	0.41	18	L
51	M	71	17	27	33	33	0.54	18	L
59	M	75	8	27	17	24	0.87	18	L
91	M	63	13	21	27	34	0.59	18	L
92	M	68	17	24	30	39	0.52	18	L
136	M	76	13	20	33	25	0.62	18	L
36	M	66	8	29	18	29	0.81	19	L
18	M	80	17	29	12	27	1.02	20	L
10	F	70	8	29	36	47	0.77	32	H
65	F	61	13	26	48	49	0.06	32	H
100	M	56	13	29	41	34	0.85	32	H
108	M	70	13	24	39	52	0.7	32	H
112	M	56	18	28	59	62	0.53	32	H
132	M	54	11	27	31	27	1.1	32	H
20	F	54	8	23	24	39	1.079	34	H
29	M	49	8	26	56	47	0.66	34	H
63	F	56	13	26	44	42	0.52	34	H
110	M	62	18	25	40	47	0.78	34	H
128	F	68	8	22	44	50	0.72	34	H
137	M	68	13	25	25	44	0.98	34	H
8	M	51	8	27	45	56	0.71	36	H
13	F	53	8	27	45	45	0.8	36	H
23	M	72	18	24	31	45	0.94	36	H
56	M	59	17	26	58	60	0.61	36	H
60	M	49	17	27	70	57	0.56	36	H
76	M	58	8	29	55	50	0.68	36	H
130	M	49	8	30	29	40	1.04	36	H
99	M	56	13	27	36	53	0.85	38	H
2	F	68	17	27	53	53	0.75	40	H
4	M	66	17	25	47	54	0.79	40	H
12	F	50	16	27	57	55	0.71	40	H
58	F	62	13	29	48	54	0.78	40	H
97	M	50	18	28	50	53	0.77	40	H
139	M	69	11	29	41	42	0.96	40	H
25	F	61	15	25	31	53	1	42	H
42	M	76	8	28	43	45	0.95	42	H
64	F	42	8	30	44	42	0.97	42	H
66	M	75	13	30	55	44	0.85	42	H
88	M	74	18	28	38	49	0.96	42	H
96	M	49	8	27	36	47	1.01	42	H
129	M	67	17	29	49	42	0.92	42	H
85	M	68	17	30	47	48	1.23	43	H
28	F	37	8	24	38	43	1.08	44	H
52	M	66	8	25	45	55	0.88	44	H
101	F	51	17	28	56	50	0.83	44	H
103	M	52	17	30	44	53	0.94	46	H
22	F	45	8	25	48	72	0.8	48	H
95	F	65	17	30	55	61	0.82	48	H
114	M	46	13	28	62	58	0.83	50	H
15	F	52	13	29	56	52	0.96	52	H
116	M	59	18	28	59	59	0.61	54	H
104	F	58	13	24	41	53	1.19	56	H
124	F	37	18	27	41	77	0.91	64	H
7	M	43	17	30	78	65	1.007	72	H
